# Supplementary material for: ﻿Silenevanchingshanensis (Caryophyllaceae) a new species from Southwest China
Source: PhytoKeys. 2022 Feb 15;189:155–62. doi: 10.3897/phytokeys.189.79631 (PMC8863737; doi:10.3897/phytokeys.189.79631)
Supplement: XML Treatment for Silene vanchingshanensis [file phytokeys.189.79631-treatment1.xml]

<!DOCTYPE tp:taxon-treatment
  PUBLIC "-//TaxonX//DTD Taxonomic Treatment Publishing DTD v0 20100105//EN" "tax-treatment-NSO.dtd">
<tp:taxon-treatment xmlns:tp="http://www.plazi.org/taxpub"><tp:treatment-meta><kwd-group><label>Taxon classification</label><kwd>
              <named-content content-type="kingdom">Plantae</named-content>
            </kwd><kwd>
              <named-content content-type="order">Caryophyllales</named-content>
            </kwd><kwd>
              <named-content content-type="family">Caryophyllaceae</named-content>
            </kwd></kwd-group><mixed-citation publication-type="journal"><person-group><name><surname>Yang</surname><given-names>Feng</given-names></name><name><surname>Liu</surname><given-names>Jin-Li</given-names></name><name><surname>Li</surname><given-names>Ping-Ping</given-names></name><name><surname>Wang</surname><given-names>Huan-Chong</given-names></name></person-group><article-title>﻿<italic><tp:taxon-name><tp:taxon-name-part taxon-name-part-type="genus" reg="Silene">Silene</tp:taxon-name-part><tp:taxon-name-part taxon-name-part-type="species" reg="vanchingshanensis">vanchingshanensis</tp:taxon-name-part></tp:taxon-name></italic> (<tp:taxon-name><tp:taxon-name-part taxon-name-part-type="family">Caryophyllaceae</tp:taxon-name-part></tp:taxon-name>) a new species from Southwest China</article-title><source>PhytoKeys</source><day>15</day><month>02</month><year>2022</year><volume>189</volume><fpage>155</fpage><lpage>162</lpage><pub-id pub-id-type="doi">10.3897/phytokeys.189.79631</pub-id></mixed-citation></tp:treatment-meta><tp:nomenclature><label>﻿</label><tp:taxon-name>
            <object-id xmlns:xlink="http://www.w3.org/1999/xlink" content-type="arpha" xlink:type="simple">5B48E877-DDBD-5368-A461-FA380F86A158</object-id>
            <tp:taxon-name-part taxon-name-part-type="genus" reg="Silene">Silene</tp:taxon-name-part>
            <tp:taxon-name-part taxon-name-part-type="species" reg="vanchingshanensis">vanchingshanensis</tp:taxon-name-part>
            <object-id xmlns:xlink="http://www.w3.org/1999/xlink" content-type="ipni" xlink:type="simple">urn:lsid:ipni.org:names:77254897-1</object-id>
          </tp:taxon-name><tp:taxon-authority>C.Y.Wu ex Huan C. Wang &amp; Feng Yang</tp:taxon-authority><tp:taxon-status xmlns:xlink="http://www.w3.org/1999/xlink" xlink:type="simple">sp. nov.</tp:taxon-status><xref ref-type="fig" rid="F1">Figs 1</xref><xref ref-type="fig" rid="F2">, 2</xref><xref ref-type="fig" rid="F3">, 3</xref></tp:nomenclature><tp:treatment-sec sec-type="material" id="SECID0EQJAC"><title>Type.</title><p>China. Guizhou Province: Jiangkou County, summit of the Fanjingshan Mountain, <named-content xmlns:xlink="http://www.w3.org/1999/xlink" content-type="dwc:verbatimCoordinates" xlink:type="simple"><named-content content-type="geo-json" specific-use="{&#34;type&#34;:&#34;Point&#34;,&#34;coordinates&#34;:[108.693056,27.914167]}" id="NCID0EZJAC" xlink:type="simple">27°54'51"N, 108°41'35"E</named-content></named-content>, steep cliffs or rock crevices, alt. 2,450–2,500 m, 10 July 2021, <italic>Feng Yang &amp; Jing-Li Liu JK 12775</italic> (holotype YUKU02074621!; isotypes YUKU02074622!, YUKU02074623!, YUKU02074624!, YUKU02074625!, YUKU02074643!).</p><fig id="F1" position="float" orientation="portrait"><object-id xmlns:xlink="http://www.w3.org/1999/xlink" content-type="doi" xlink:type="simple">10.3897/phytokeys.189.79631.figure1</object-id><object-id xmlns:xlink="http://www.w3.org/1999/xlink" content-type="arpha" xlink:type="simple">81A212DC-79A3-5A7C-9353-F802D8D09357</object-id><label>Figure 1.</label><caption><p><italic><tp:taxon-name><tp:taxon-name-part taxon-name-part-type="genus" reg="Silene">Silene</tp:taxon-name-part><tp:taxon-name-part taxon-name-part-type="species" reg="vanchingshanensis">vanchingshanensis</tp:taxon-name-part></tp:taxon-name></italic> (Drawn from the holotype by Jing-Li Liu) <bold>A</bold> habit <bold>B</bold> petal <bold>C</bold> pistil <bold>D</bold> calyx.</p></caption><graphic xmlns:xlink="http://www.w3.org/1999/xlink" xlink:href="phytokeys-189-155-g001.jpg" position="float" orientation="portrait" xlink:type="simple" id="oo_645854.jpg"><uri content-type="original_file" xlink:type="simple">https://binary.pensoft.net/fig/645854</uri></graphic></fig></tp:treatment-sec><tp:treatment-sec sec-type="diagnosis" id="SECID0EALAC"><title>Diagnosis.</title><p><italic><tp:taxon-name><tp:taxon-name-part taxon-name-part-type="genus" reg="Silene">Silene</tp:taxon-name-part><tp:taxon-name-part taxon-name-part-type="species" reg="vanchingshanensis">vanchingshanensis</tp:taxon-name-part></tp:taxon-name></italic> is similar to <italic><tp:taxon-name><tp:taxon-name-part taxon-name-part-type="genus" reg="Silene">S.</tp:taxon-name-part><tp:taxon-name-part taxon-name-part-type="species" reg="morrisonmontana">morrisonmontana</tp:taxon-name-part></tp:taxon-name></italic>, from which it differs by its shape and size of leaves (linear-oblanceolate, 3–6 cm × 3–6 mm vs. linear, 2–7 cm × 2–3 mm), cymes (often 2–5-flowered vs. usually solitary) and colour of petals (pink or violet vs. white).</p><fig id="F2" position="float" orientation="portrait"><object-id xmlns:xlink="http://www.w3.org/1999/xlink" content-type="doi" xlink:type="simple">10.3897/phytokeys.189.79631.figure2</object-id><object-id xmlns:xlink="http://www.w3.org/1999/xlink" content-type="arpha" xlink:type="simple">151BC019-89F7-5600-A8B0-F79DBDA28B60</object-id><label>Figure 2.</label><caption><p><italic><tp:taxon-name><tp:taxon-name-part taxon-name-part-type="genus" reg="Silene">Silene</tp:taxon-name-part><tp:taxon-name-part taxon-name-part-type="species" reg="vanchingshanensis">vanchingshanensis</tp:taxon-name-part></tp:taxon-name></italic><bold>A</bold> habit <bold>B</bold> flower (front view) <bold>C</bold> basal leaves <bold>D</bold> cauline leaves and bracts <bold>E</bold> basal leaves <bold>F</bold> flower (side view, showing the calyx and pedicel) <bold>G</bold> dissected flower (showing the androgynophore and claws) <bold>H</bold> petal (showing the claw, auricles and coronal scales) <bold>I</bold> pistil and androgynophore <bold>J</bold> stamens, pistil and androgynophore <bold>K</bold> calyx after anthesis <bold>L</bold> immature capsule.</p></caption><graphic xmlns:xlink="http://www.w3.org/1999/xlink" xlink:href="phytokeys-189-155-g002.jpg" position="float" orientation="portrait" xlink:type="simple" id="oo_645855.jpg"><uri content-type="original_file" xlink:type="simple">https://binary.pensoft.net/fig/645855</uri></graphic></fig></tp:treatment-sec><tp:treatment-sec sec-type="description" id="SECID0EMNAC"><title>Description.</title><p>Herbs perennial. Rhizomes slender, creeping, branched. Stems caespitose, ascending, 10–15 cm long, slender, pubescent, usually with clustered sterile shoots at the base. Basal leaves linear-oblanceolate, 3–6 cm long, 3–6 mm wide, base cuneate, attenuate into petiole, connate, cylindrical, apex acuminate, margin ciliate, mid-vein prominent; cauline leaves usually 4–6 pairs, sessile, lanceolate to linear-oblanceolate, 2–4 cm long, 3–4 mm wide, apex acuminate, margin ciliate. Cymes often 2–5-flowered, flowers rarely solitary. Flowers slightly nodding; pedicel densely hairy, 8–25 mm long; bracts lanceolate, 10–15 mm long, ca. 2 mm wide. Calyx campanulate, ca. 12 mm long, 5–8 mm in diameter, base rounded, longitudinal veins violet, converging at apex, veins hairy; calyx teeth narrowly triangular, 3–4 mm long, margin ciliate, apex acute to acuminate. Androgynophore 2–3 mm long, pubescent. Petals pink or violet, 1.5–2.0 cm long; claws saccate-oblanceolate, ciliate at base; auricles orbicular, sometimes obscurely laciniate; limbs exserted beyond calyx, obovate, 6–9 mm long, bifid, rarely deeply lobed to middle; lobes narrowly elliptic or ovate, sometimes with one obtuse tooth on each lateral side; coronal scales flabellate, ca. 1 mm long, white with a little tint of violet, laciniate at apex. Stamens 10, slightly exserted, filaments hairy at base. Styles usually 3, sometimes 5, included. Capsule narrowly ovoid, 12–15 mm long, slightly equal to persistent sepals. Seeds reniform.</p><fig id="F3" position="float" orientation="portrait"><object-id xmlns:xlink="http://www.w3.org/1999/xlink" content-type="doi" xlink:type="simple">10.3897/phytokeys.189.79631.figure3</object-id><object-id xmlns:xlink="http://www.w3.org/1999/xlink" content-type="arpha" xlink:type="simple">A764273F-BC54-5E12-8DBB-834E9328718D</object-id><label>Figure 3.</label><caption><p>An isotype of <italic><tp:taxon-name><tp:taxon-name-part taxon-name-part-type="genus" reg="Silene">Silene</tp:taxon-name-part><tp:taxon-name-part taxon-name-part-type="species" reg="vanchingshanensis">vanchingshanensis</tp:taxon-name-part></tp:taxon-name></italic> (YUKU 02074643).</p></caption><graphic xmlns:xlink="http://www.w3.org/1999/xlink" xlink:href="phytokeys-189-155-g003.jpg" position="float" orientation="portrait" xlink:type="simple" id="oo_645856.jpg"><uri content-type="original_file" xlink:type="simple">https://binary.pensoft.net/fig/645856</uri></graphic></fig></tp:treatment-sec><tp:treatment-sec sec-type="phenology" id="SECID0EJOAC"><title>Phenology.</title><p>Flowering and fruiting times from July to September.</p></tp:treatment-sec><tp:treatment-sec sec-type="etymology" id="SECID0EOOAC"><title>Etymology.</title><p>The specific epithet <italic>vanchingshanensis</italic> is derived from the type locality “Vanchingshan”, a variant name for Fanjingshan Mountain.</p></tp:treatment-sec><tp:treatment-sec sec-type="distribution" id="SECID0EWOAC"><title>Distribution and habitat.</title><p><italic><tp:taxon-name><tp:taxon-name-part taxon-name-part-type="genus" reg="Silene">Silene</tp:taxon-name-part><tp:taxon-name-part taxon-name-part-type="species" reg="vanchingshanensis">vanchingshanensis</tp:taxon-name-part></tp:taxon-name></italic> is currently known only from <italic>locus classicus</italic> (Fanjingshan Mountain), a famous scenic resort in Guizhou, southwest China. The species grows on cliffs or rock crevices of the mountain summit at elevations of 2,100–2,500 m.</p></tp:treatment-sec><tp:treatment-sec sec-type="Taxonomic notes" id="SECID0EJPAC"><title>Taxonomic notes.</title><p>The name <italic><tp:taxon-name><tp:taxon-name-part taxon-name-part-type="genus" reg="Silene">Silene</tp:taxon-name-part><tp:taxon-name-part taxon-name-part-type="species" reg="vanchingshanensis">vanchingshanensis</tp:taxon-name-part></tp:taxon-name></italic> was first proposed by the Chinese botanist Zhengyi Wu in 1988 on the label of a KUN specimen (<italic>C. P. Jian et al. 32080</italic>). However, no name was formally published.</p><p>According to the taxonomic treatment of Chinese <italic><tp:taxon-name><tp:taxon-name-part taxon-name-part-type="genus" reg="Silene">Silene</tp:taxon-name-part></tp:taxon-name></italic> by <xref ref-type="bibr" rid="B15">Tang (1994)</xref>, <italic><tp:taxon-name><tp:taxon-name-part taxon-name-part-type="genus" reg="Silene">S.</tp:taxon-name-part><tp:taxon-name-part taxon-name-part-type="species" reg="vanchingshanensis">vanchingshanensis</tp:taxon-name-part></tp:taxon-name></italic> should be assigned to <tp:taxon-name><tp:taxon-name-part taxon-name-part-type="genus" reg="Silene">Silene</tp:taxon-name-part><tp:taxon-name-part taxon-name-part-type="infraspecific-rank">sect.</tp:taxon-name-part><tp:taxon-name-part taxon-name-part-type="section" reg="Morrisonmontanae">Morrisonmontanae</tp:taxon-name-part></tp:taxon-name> C. L. Tang (synonymised in <tp:taxon-name><tp:taxon-name-part taxon-name-part-type="genus" reg="Silene">Silene</tp:taxon-name-part><tp:taxon-name-part taxon-name-part-type="infraspecific-rank">sect.</tp:taxon-name-part><tp:taxon-name-part taxon-name-part-type="section" reg="Physolychnis">Physolychnis</tp:taxon-name-part></tp:taxon-name> (Benth.) Bocquet in <xref ref-type="bibr" rid="B8">Jafari et al. (2020)</xref>) due to its cymes 2–5-flowered and campanulate calyx. <italic><tp:taxon-name><tp:taxon-name-part taxon-name-part-type="genus" reg="Silene">S.</tp:taxon-name-part><tp:taxon-name-part taxon-name-part-type="species" reg="vanchingshanensis">vanchingshanensis</tp:taxon-name-part></tp:taxon-name></italic> is mostly similar to <italic><tp:taxon-name><tp:taxon-name-part taxon-name-part-type="genus" reg="Silene">S.</tp:taxon-name-part><tp:taxon-name-part taxon-name-part-type="species" reg="morrisonmontana">morrisonmontana</tp:taxon-name-part></tp:taxon-name></italic> (Hayata) Ohwi &amp; H.Ohashi, but differs from the latter by its leaves linear-oblanceolate (vs. linear), 3–6 cm × 3–6 mm (vs . 2–7 cm × 2–3 mm), cymes (1–) 2–5-flowered (vs. usually solitary) and petals pink or violet (vs. white). The distribution areas of these two species are separated: <italic><tp:taxon-name><tp:taxon-name-part taxon-name-part-type="genus" reg="Silene">S.</tp:taxon-name-part><tp:taxon-name-part taxon-name-part-type="species" reg="vanchingshanensis">vanchingshanensis</tp:taxon-name-part></tp:taxon-name></italic> is endemic to Guizhou, while <italic><tp:taxon-name><tp:taxon-name-part taxon-name-part-type="genus" reg="Silene">S.</tp:taxon-name-part><tp:taxon-name-part taxon-name-part-type="species" reg="morrisonmontana">morrisonmontana</tp:taxon-name-part></tp:taxon-name></italic> is only found in Taiwan. <italic><tp:taxon-name><tp:taxon-name-part taxon-name-part-type="genus" reg="Silene">S.</tp:taxon-name-part><tp:taxon-name-part taxon-name-part-type="species" reg="vanchingshanensis">vanchingshanensis</tp:taxon-name-part></tp:taxon-name></italic> is also similar to <italic><tp:taxon-name><tp:taxon-name-part taxon-name-part-type="genus" reg="Silene">S.</tp:taxon-name-part><tp:taxon-name-part taxon-name-part-type="species" reg="hupehensis">hupehensis</tp:taxon-name-part></tp:taxon-name></italic> C. L. Tang, but clearly differs from the latter by its stems with hairs, 10–15 cm (vs. glabrous, 10–30 cm) long, leaves linear-oblanceolate (vs. narrowly linear), 3–6 cm × 3–6 mm (vs. 5–8 cm × 2–3.5 mm) and capsule narrowly ovoid (vs. ovoid), 12–15 mm (vs. 6–8 mm) long. A detailed morphological comparison between these three species is summarised in Table <xref ref-type="table" rid="T1">1</xref>.</p><table-wrap id="T1" position="float" orientation="portrait"><label>Table 1.</label><caption><p>Morphological comparison of <italic><tp:taxon-name><tp:taxon-name-part taxon-name-part-type="genus" reg="Silene">S.</tp:taxon-name-part><tp:taxon-name-part taxon-name-part-type="species" reg="vanchingshanensis">vanchingshanensis</tp:taxon-name-part></tp:taxon-name></italic>, <italic><tp:taxon-name><tp:taxon-name-part taxon-name-part-type="genus" reg="Silene">S.</tp:taxon-name-part><tp:taxon-name-part taxon-name-part-type="species" reg="morrisonmontana">morrisonmontana</tp:taxon-name-part></tp:taxon-name></italic> and <italic><tp:taxon-name><tp:taxon-name-part taxon-name-part-type="genus" reg="Silene">S.</tp:taxon-name-part><tp:taxon-name-part taxon-name-part-type="species" reg="hupehensis">hupehensis</tp:taxon-name-part></tp:taxon-name></italic>.</p></caption><table id="TID0E2WAE" rules="all"><tbody><tr><th rowspan="2" colspan="1">Characters</th><th rowspan="1" colspan="3">Species</th></tr><tr><th rowspan="1" colspan="1">
                    <italic>
                      <tp:taxon-name><tp:taxon-name-part taxon-name-part-type="genus" reg="Silene">S.</tp:taxon-name-part><tp:taxon-name-part taxon-name-part-type="species" reg="vanchingshanensis">vanchingshanensis</tp:taxon-name-part></tp:taxon-name>
                    </italic>
                  </th><th rowspan="1" colspan="1">
                    <italic>
                      <tp:taxon-name><tp:taxon-name-part taxon-name-part-type="genus" reg="Silene">S.</tp:taxon-name-part><tp:taxon-name-part taxon-name-part-type="species" reg="morrisonmontana">morrisonmontana</tp:taxon-name-part></tp:taxon-name>
                    </italic>
                  </th><th rowspan="1" colspan="1">
                    <italic>
                      <tp:taxon-name><tp:taxon-name-part taxon-name-part-type="genus" reg="Silene">S.</tp:taxon-name-part><tp:taxon-name-part taxon-name-part-type="species" reg="hupehensis">hupehensis</tp:taxon-name-part></tp:taxon-name>
                    </italic>
                  </th></tr><tr><td rowspan="1" colspan="1">
                    <bold>Stems (cm)</bold>
                  </td><td rowspan="1" colspan="1">10–15</td><td rowspan="1" colspan="1">10–15</td><td rowspan="1" colspan="1">10–30</td></tr><tr><td rowspan="1" colspan="1">
                    <bold>Leaves (cm × mm)</bold>
                  </td><td rowspan="1" colspan="1">linear-oblanceolate, 3–6 × 3–6</td><td rowspan="1" colspan="1">narrowly linear, 2–7 × 2–3</td><td rowspan="1" colspan="1">narrowly linear, 5–8 × 2–3.5</td></tr><tr><td rowspan="1" colspan="1">
                    <bold>Inflorescence</bold>
                  </td><td rowspan="1" colspan="1">often 2–5-flowered cymes, rarely solitary</td><td rowspan="1" colspan="1">flowers solitary</td><td rowspan="1" colspan="1">often 2–5-flowered cymes, rarely solitary</td></tr><tr><td rowspan="1" colspan="1">
                    <bold>Calyx (cm × mm)</bold>
                  </td><td rowspan="1" colspan="1">campanulate, 1.2 × 5–8, veins hairy</td><td rowspan="1" colspan="1">cylindrical-campanulate, swollen, 1.4–1.8 × 10–12, veins hirsute</td><td rowspan="1" colspan="1">campanulate, 1.2–1.5 × 3.5–7, veins glabrous</td></tr><tr><td rowspan="1" colspan="1">
                    <bold>Petals</bold>
                  </td><td rowspan="1" colspan="1">pink or violet, limbs obovate, 6–9 mm long, bifid, lobes narrowly elliptic or ovate</td><td rowspan="1" colspan="1">white, limbs obovate, 4–6 mm long, shallowly bifid; lobes narrowly elliptic or ovate</td><td rowspan="1" colspan="1">pink, limbs obovate or broadly ovate, 7–9 mm long, shallowly bifid, lobes nearly orbicular</td></tr><tr><td rowspan="1" colspan="1">
                    <bold>Fruit</bold>
                  </td><td rowspan="1" colspan="1">narrowly ovoid, 12–15 mm</td><td rowspan="1" colspan="1">narrowly ovoid, 8–10 mm</td><td rowspan="1" colspan="1">ovoid, 6–8 mm</td></tr><tr><td rowspan="1" colspan="1">
                    <bold>Distribution</bold>
                  </td><td rowspan="1" colspan="1">Guizhou, southwest China</td><td rowspan="1" colspan="1">Taiwan, east China</td><td rowspan="1" colspan="1">Gansu, Henan, Hubei, Shaanxi, Sichuan, central to southwest China</td></tr></tbody></table></table-wrap></tp:treatment-sec><tp:treatment-sec sec-type="material" id="SECID0EMKAE"><title>Additional specimens examined.</title><p><italic><tp:taxon-name><tp:taxon-name-part taxon-name-part-type="genus" reg="Silene">Silene</tp:taxon-name-part><tp:taxon-name-part taxon-name-part-type="species" reg="vanchingshanensis">vanchingshanensis</tp:taxon-name-part></tp:taxon-name></italic> (paratypes). <bold>China. Guizhou</bold>: Jiangkou County, Fanjingshan Mountain, 15 August 2003, <italic>S. Z. He et al. 0308038</italic> (GZTM), ibid., Jingding, alt. 2,150 m, 25 September 1963, <italic>C. P. Jian et al. 32080</italic> (KUN), ibid., collection time unknown, <italic>s. n. 51495</italic> (IBSC).</p><p><italic><tp:taxon-name><tp:taxon-name-part taxon-name-part-type="genus" reg="Silene">Silene</tp:taxon-name-part><tp:taxon-name-part taxon-name-part-type="species" reg="morrisonmontana">morrisonmontana</tp:taxon-name-part></tp:taxon-name></italic>. <bold>China. Taiwan</bold>: Hsinchu City, Wufeng village, Sheipa National Park, Tapachienshan, <named-content xmlns:xlink="http://www.w3.org/1999/xlink" content-type="dwc:verbatimCoordinates" xlink:type="simple"><named-content content-type="geo-json" specific-use="{&#34;type&#34;:&#34;Point&#34;,&#34;coordinates&#34;:[121.258056,24.463056]}" id="NCID0EXLAE" xlink:type="simple">24°27'47"N, 121°15'29"E</named-content></named-content>, on shady rocky slope, alt. ca. 3,400 m, 7 September1993, <italic>C. L. Huang et al. 103</italic> (HAST), Taichung City, Wuling, on route from 369 Lodge to Hsuehshan Peak, alt. ca. 3,884 m, 2 August 1991, <italic>D. S. HSU &amp; Moore</italic>, <italic>S. J. 723</italic> (HAST), Nantou County, Jenai village, Chilailishan, alt. 3,330 m, 4 September 1998, <italic>T. Y. A. Yang No. 11253</italic> (PE).</p><p><italic><tp:taxon-name><tp:taxon-name-part taxon-name-part-type="genus" reg="Silene">Silene</tp:taxon-name-part><tp:taxon-name-part taxon-name-part-type="species" reg="hupehensis">hupehensis</tp:taxon-name-part></tp:taxon-name></italic>. <bold>China. Henan</bold>: Luanchuan County, Laojunshan, 24 July 2006, <italic>Chang-Shan Zhu 2006100</italic> (HITBC). <bold>Hubei</bold>: Shengnongjia Forest District, along the road between Guanmenshan and Xiaoshennongjia, <named-content xmlns:xlink="http://www.w3.org/1999/xlink" content-type="dwc:verbatimCoordinates" xlink:type="simple"><named-content content-type="geo-json" specific-use="{&#34;type&#34;:&#34;Point&#34;,&#34;coordinates&#34;:[110.500000,31.500000]}" id="NCID0E1MAE" xlink:type="simple">31°30'N, 110°30'E</named-content></named-content>, 10 September 1980, <italic>1980 Sino-Amer. Exped. No 973</italic> (PE). <bold>Shaanxi</bold>: Mei County, Taibai Mountain, Fangyang temple, hillsides and meadows, alt. 3,000 m, 9 August 1977, <italic>You-Hao Guo &amp; Zhi-Xing Hu 489</italic> (IBSC). <bold>Sichuan</bold>: Shimian County, on the way from Jiziping to Xishan, 29°04'29"N, 102°11'22"E, alt. 2,961 m, 31 July 2007, <italic>Ji-Pei Yue Yue-07160</italic> (KUN).</p></tp:treatment-sec><ref-list><ref id="B15"><mixed-citation xmlns:xlink="http://www.w3.org/1999/xlink" xlink:type="simple"><person-group><name name-style="western"><surname>Tang</surname><given-names>CL</given-names></name></person-group> (<year>1994</year>) Three new section of Chinese <italic><tp:taxon-name><tp:taxon-name-part taxon-name-part-type="genus">Silene</tp:taxon-name-part></tp:taxon-name></italic>. Acta Botanica Yunnanica 16(2): 117–119.</mixed-citation></ref><ref id="B8"><mixed-citation xmlns:xlink="http://www.w3.org/1999/xlink" xlink:type="simple"><person-group><name name-style="western"><surname>Jafari</surname><given-names>F</given-names></name><name name-style="western"><surname>Zarre</surname><given-names>S</given-names></name><name name-style="western"><surname>Gholipour</surname><given-names>A</given-names></name><name name-style="western"><surname>Eggens</surname><given-names>F</given-names></name><name name-style="western"><surname>Rabeler</surname><given-names>RK</given-names></name><name name-style="western"><surname>Oxelman</surname><given-names>B</given-names></name></person-group> (<year>2020</year>) <article-title>A new taxonomic backbone for the infrageneric classification of the species rich genus <italic><tp:taxon-name><tp:taxon-name-part taxon-name-part-type="genus">Silene</tp:taxon-name-part></tp:taxon-name></italic> (<tp:taxon-name><tp:taxon-name-part taxon-name-part-type="family">Caryophyllaceae</tp:taxon-name-part></tp:taxon-name>).</article-title><source>Taxon</source><volume>69</volume>(<issue>2</issue>): <fpage>337</fpage>–<lpage>368</lpage>. <ext-link xlink:type="simple" ext-link-type="doi" xlink:href="10.1002/tax.12230">https://doi.org/10.1002/tax.12230</ext-link></mixed-citation></ref></ref-list></tp:taxon-treatment>
